# Supplementary material for: Carriers of the fragile X mental retardation 1 (FMR1) premutation allele present with increased levels of cytokine IL-10
Source: J Neuroinflammation. 2012 Oct 13;9:238. doi: 10.1186/1742-2094-9-238 (PMC3528457; doi:10.1186/1742-2094-9-238)
Supplement: Additional file 1 — Table S1. Dataset used for the study. Presenting, for the 35 subjects involved in this study, the clinical status, age, number of CGG repeats, cytokine measurements (IL-6, IL-8 and IL-10), relevant clinical scores (CRST, UPDRS, ICARS and FXTAS), as well as additional clinical features: diabetes status, smoking status, DBP, SBP, C-reactive protein (CRP) levels, percentage of glycated hemoglobin (HbA1c), treatment status, and the number of psychotropic drugs and pro-tremor/ataxia treatments. [file 1742-2094-9-238-S1.xlsx]

## Sheet: Feuil1
Subject	Clinical status	CGG number	Age (years)	IL-6 (1) (pg/mL)	IL-6 (2) (pg/mL)	IL-6 (3) (pg/mL)	IL-8 (1) (pg/mL)	IL-8 (2) (pg/mL)	IL-8 (3) (pg/mL)	IL-10 (1) (pg/mL)	IL-10 (2) (pg/mL)	Score CRST	Score UPDRS	Score ICARS	Score FXTAS	Diabetes	Smoking	SBP (mmHg)	DBP (mmHg)	CRP (mg/dL)	HBA1C (% total Hb)	Drug	Psychotropic drugs	Drug_tremor/ataxia
HEP46	0	20	64	5387.5	4999.5	4693.5	28095	25593	13323	715.5	535.1	9	2	4	15	0	0	140	80	1	6.4	1	0	0
SCT78	0	20	32	3970	5883	3919.5	27502.5	30934.5	11520.15	911.4	781.5	7	2	1	10	0	0	120	80	1	4.9	0	0	0
QUP70	0	21	40	8555	9006	7840.5	32010	33447	16612.5	NaN	2523.8	2	2	5	9	0	0	110	80	1	5.4	0	0	0
COO72	0	29	38	5700	5121	5193	28095	28017	15876	1025.9	963.8	4	0	1	5	0	0	120	75	2	5	0	0	0
LES72	0	30	38	8495	8373	7720.5	30490	29805	18661.5	937.1	727.7	3	0	2	5	0	1	118	74	1	5.4	0	0	0
BAC60	0	30	50	11695	13750.5	9978	29287.5	38347.5	17913	2101.2	1680.9	4	1	3	8	0	0	110	80	1	5.1	0	0	0
FRP62	0	30	48	8735	6483	7134	48012.5	41926.5	19414.5	2272.7	1918.8	3	1	5	9	0	0	120	90	1	5.3	0	0	0
CHW66	0	30	44	6040	5752.5	4941	21177.5	26031	13143	1684.6	1433.5	6	0	3	9	0	0	100	80	2	5	0	0	0
DUR71	0	30	39	6872.5	7690.5	6351	23435	28017	13143	1578	1235.6	5	0	1	6	0	0	110	70	1	5.7	0	0	0
DEG56	0	30	54	4592.5	5184	4206	27207.5	32988	10980	864.6	678.5	11	5	9	25	0	0	111	92	3	5.5	1	0	1
DEV78	0	30	32	10085	9921	8968.5	39515	40726.5	17539.5	2625.9	2093.3	0	0	1	1	0	0	110	60	1	5.6	0	0	0
LUL70	0	31	40	6425	5245.5	5500.5	30792.5	25375.5	14595	1134.1	1273.5	0	1	2	3	0	0	130	70	1	5.6	0	0	0
KOP46	0	31	64	9585	9169.5	10258.5	46350	38347.5	18286.5	1784.3	1323.9	5	1	6	12	0	0	140	80	1	5.3	0	0	0
MAP68	0	31	42	10210	10711.5	8968.5	39195	44590.5	21321	1930.7	1558.1	3	0	2	5	0	0	110	80	2	5	0	0	0
BUA48	0	31	62	2860	3282	3450	26617.5	31389	12420	NaN	680.8	22	6	12	40	0	0	132	86	8	5.6	0	0	0
COJ65	0	33	45	8735	8218.5	8331	52732.5	41926.5	24246	1487.4	1293.6	3	1	1	5	0	0	125	82	1	5.4	0	0	0
HUJ44	0	35	66	8615	8529	7662	41120	43134	20745	2492.6	1720.7	18	5	17	40	0	1	140	90	1	6.8	1	0	1
FRD61	0	44	49	3612.5	4578	3496.5	32927.5	37168.5	16983	1498.4	1210.9	5	0	3	8	0	1	140	88	1	5.6	0	0	0
FOB83	0	44	27	1015	2103	1323	17887.5	26910	9544.5	NaN	543.9	10	2	7	19	0	1	114	68	1	5.2	0	0	0
MOR70	0	46	40	8317.5	9835.5	8583	37605	42892.5	18099	2142.1	1681.7	4	2	0	6	0	1	106	62	1	4.6	0	0	0
HER39	1	57	71	1977.5	2704.5	2347.5	11705	15580.5	5745	1498.8	1444.1	13	2	9	24	0	1	150	80	1	5.7	1	0	0
DEA69	1	57	41	10462.5	11539.5	12795	42090	43134	26856	1430.5	1138.5	9	2	6	17	0	0	140	90	4	5.2	0	0	0
SAR79	1	61	31	5767	7398	5814	18697.5	25375.5	11160	1082	876.1	5	1	3	9	0	0	112	82	2	5.1	0	0	0
MOJ51	1	64	59	10590	11352	9364.5	57200	51013.5	30385.5	2702.6	2453.2	8	2	9	19	0	0	140	90	2	5	0	0	0
MOM47	1	66	63	9097.5	10267.5	8394	45360	53779.5	23851.5	2407.6	1997.7	13	7	13	33	0	0	130	70	2	6	1	1	1
EMJ51	1	71	59	4280	4111.5	3730.5	28390	25158	15876	2220.4	2373.4	7	6	9	22	0	0	120	80	1	5.8	0	0	0
LOD69	1	76	41	5875	5688	5142	31400	40726.5	16060.5	2180.6	2014	10	2	6	18	0	0	120	90	2	5	0	0	0
DES50	1	77	60	8140	8925	7542	21737.5	27351	15142.5	1475.6	1256.1	7	2	7	16	0	1	120	70	2	6	1	0	0
MIA68	1	78	42	8915	11352	8085	37290	37168.5	13504.5	1053.7	994.2	9	3	9	21	0	0	NaN	NaN	2	6	0	0	0
VIF58	1	80	52	22517.5	25438.5	21189	62807.5	65650.5	29964	3433.2	2825.8	11	2	7	20	0	1	120	92	5	5.3	1	0	1
COS53	1	85	57	1735	2200.5	1980	21455	23644.5	11880	NaN	1155.8	12	2	7	21	0	0	122	85	1	5.7	1	0	0
ISM48	1	94	62	12910	13432.5	11824.5	50022.5	53779.5	26653.5	1417.2	1143.5	22	9	21	53	0	0	125	80	6	5.6	0	0	0
GUE71	1	96	39	12567.5	10180.5	10258.5	27207.5	28017	13867.5	3152.7	2974.9	18	6	8	33	0	0	120	80	3	5	1	2	2
FAP66	1	99	44	14537.5	20695.5	15312	65295	77148	28707	5869.7	4923.3	12	1	6	19	0	1	112	85	2	5.6	0	0	0
THM48	1	109	62	12910	15658.5	12547.5	53072.5	57343.5	20362.5	3917.8	4021.9	16	4	11	31	1	0	110	90	3	11	1	0	1
